# Supplementary material for: Comparison of different estimators of SARS-CoV-2 pandemic activity on geographical and temporal levels
Source: Front Public Health. 2022 Oct 6;10:871010. doi: 10.3389/fpubh.2022.871010 (PMC9582782; doi:10.3389/fpubh.2022.871010)
Supplement: Supplementary file 1 [file Table_1.XLSX]

## Sheet: export_table
Supplemental material: Comparison of the different indicators according to time for all counties																	Red = high epidemic activity, Orange = moderate epidemic activity, green = low epidemic activity
	Month			April 2020				May 2020					June 2020				July 2020				August 2020				September 2020					October 2020				November 2020					December 20				January 2020				February 2020
	Week	0	1	2	3	4	5	6	7	8	9	10	11	12	13	14	15	16	17	18	19	20	21	22	23	24	25	26	27	28	29	30	31	32	33	34	35	36	37	38	39	40	41	42	43	44	45	46	47
County	Indicator
01	New hospital admission
01	Intensive care bed occupied
01	Reproductive number
01	Positive rate
01	Number positive tests
02	New hospital admission
02	Intensive care bed occupied
02	Reproductive number
02	Positive rate
02	Number positive tests
03	New hospital admission
03	Intensive care bed occupied
03	Reproductive number
03	Positive rate
03	Number positive tests
04	New hospital admission
04	Intensive care bed occupied
04	Reproductive number
04	Positive rate
04	Number positive tests
05	New hospital admission
05	Intensive care bed occupied
05	Reproductive number
05	Positive rate
05	Number positive tests
06	New hospital admission
06	Intensive care bed occupied
06	Reproductive number
06	Positive rate
06	Number positive tests
07	New hospital admission
07	Intensive care bed occupied
07	Reproductive number
07	Positive rate
07	Number positive tests
08	New hospital admission
08	Intensive care bed occupied
08	Reproductive number
08	Positive rate
08	Number positive tests
09	New hospital admission
09	Intensive care bed occupied
09	Reproductive number
09	Positive rate
09	Number positive tests
10	New hospital admission
10	Intensive care bed occupied
10	Reproductive number
10	Positive rate
10	Number positive tests
11	New hospital admission
11	Intensive care bed occupied
11	Reproductive number
11	Positive rate
11	Number positive tests
12	New hospital admission
12	Intensive care bed occupied
12	Reproductive number
12	Positive rate
12	Number positive tests
13	New hospital admission
13	Intensive care bed occupied
13	Reproductive number
13	Positive rate
13	Number positive tests
14	New hospital admission
14	Intensive care bed occupied
14	Reproductive number
14	Positive rate
14	Number positive tests
15	New hospital admission
15	Intensive care bed occupied
15	Reproductive number
15	Positive rate
15	Number positive tests
16	New hospital admission
16	Intensive care bed occupied
16	Reproductive number
16	Positive rate
16	Number positive tests
17	New hospital admission
17	Intensive care bed occupied
17	Reproductive number
17	Positive rate
17	Number positive tests
18	New hospital admission
18	Intensive care bed occupied
18	Reproductive number
18	Positive rate
18	Number positive tests
19	New hospital admission
19	Intensive care bed occupied
19	Reproductive number
19	Positive rate
19	Number positive tests
21	New hospital admission
21	Intensive care bed occupied
21	Reproductive number
21	Positive rate
21	Number positive tests
22	New hospital admission
22	Intensive care bed occupied
22	Reproductive number
22	Positive rate
22	Number positive tests
23	New hospital admission
23	Intensive care bed occupied
23	Reproductive number
23	Positive rate
23	Number positive tests
24	New hospital admission
24	Intensive care bed occupied
24	Reproductive number
24	Positive rate
24	Number positive tests
25	New hospital admission
25	Intensive care bed occupied
25	Reproductive number
25	Positive rate
25	Number positive tests
26	New hospital admission
26	Intensive care bed occupied
26	Reproductive number
26	Positive rate
26	Number positive tests
27	New hospital admission
27	Intensive care bed occupied
27	Reproductive number
27	Positive rate
27	Number positive tests
28	New hospital admission
28	Intensive care bed occupied
28	Reproductive number
28	Positive rate
28	Number positive tests
29	New hospital admission
29	Intensive care bed occupied
29	Reproductive number
29	Positive rate
29	Number positive tests
2A	New hospital admission
2A	Intensive care bed occupied
2A	Reproductive number
2A	Positive rate
2A	Number positive tests
2B	New hospital admission
2B	Intensive care bed occupied
2B	Reproductive number
2B	Positive rate
2B	Number positive tests
30	New hospital admission
30	Intensive care bed occupied
30	Reproductive number
30	Positive rate
30	Number positive tests
31	New hospital admission
31	Intensive care bed occupied
31	Reproductive number
31	Positive rate
31	Number positive tests
32	New hospital admission
32	Intensive care bed occupied
32	Reproductive number
32	Positive rate
32	Number positive tests
33	New hospital admission
33	Intensive care bed occupied
33	Reproductive number
33	Positive rate
33	Number positive tests
34	New hospital admission
34	Intensive care bed occupied
34	Reproductive number
34	Positive rate
34	Number positive tests
35	New hospital admission
35	Intensive care bed occupied
35	Reproductive number
35	Positive rate
35	Number positive tests
36	New hospital admission
36	Intensive care bed occupied
36	Reproductive number
36	Positive rate
36	Number positive tests
37	New hospital admission
37	Intensive care bed occupied
37	Reproductive number
37	Positive rate
37	Number positive tests
38	New hospital admission
38	Intensive care bed occupied
38	Reproductive number
38	Positive rate
38	Number positive tests
39	New hospital admission
39	Intensive care bed occupied
39	Reproductive number
39	Positive rate
39	Number positive tests
40	New hospital admission
40	Intensive care bed occupied
40	Reproductive number
40	Positive rate
40	Number positive tests
41	New hospital admission
41	Intensive care bed occupied
41	Reproductive number
41	Positive rate
41	Number positive tests
42	New hospital admission
42	Intensive care bed occupied
42	Reproductive number
42	Positive rate
42	Number positive tests
43	New hospital admission
43	Intensive care bed occupied
43	Reproductive number
43	Positive rate
43	Number positive tests
44	New hospital admission
44	Intensive care bed occupied
44	Reproductive number
44	Positive rate
44	Number positive tests
45	New hospital admission
45	Intensive care bed occupied
45	Reproductive number
45	Positive rate
45	Number positive tests
46	New hospital admission
46	Intensive care bed occupied
46	Reproductive number
46	Positive rate
46	Number positive tests
47	New hospital admission
47	Intensive care bed occupied
47	Reproductive number
47	Positive rate
47	Number positive tests
48	New hospital admission
48	Intensive care bed occupied
48	Reproductive number
48	Positive rate
48	Number positive tests
49	New hospital admission
49	Intensive care bed occupied
49	Reproductive number
49	Positive rate
49	Number positive tests
50	New hospital admission
50	Intensive care bed occupied
50	Reproductive number
50	Positive rate
50	Number positive tests
51	New hospital admission
51	Intensive care bed occupied
51	Reproductive number
51	Positive rate
51	Number positive tests
52	New hospital admission
52	Intensive care bed occupied
52	Reproductive number
52	Positive rate
52	Number positive tests
53	New hospital admission
53	Intensive care bed occupied
53	Reproductive number
53	Positive rate
53	Number positive tests
54	New hospital admission
54	Intensive care bed occupied
54	Reproductive number
54	Positive rate
54	Number positive tests
55	New hospital admission
55	Intensive care bed occupied
55	Reproductive number
55	Positive rate
55	Number positive tests
56	New hospital admission
56	Intensive care bed occupied
56	Reproductive number
56	Positive rate
56	Number positive tests
57	New hospital admission
57	Intensive care bed occupied
57	Reproductive number
57	Positive rate
57	Number positive tests
58	New hospital admission
58	Intensive care bed occupied
58	Reproductive number
58	Positive rate
58	Number positive tests
59	New hospital admission
59	Intensive care bed occupied
59	Reproductive number
59	Positive rate
59	Number positive tests
60	New hospital admission
60	Intensive care bed occupied
60	Reproductive number
60	Positive rate
60	Number positive tests
61	New hospital admission
61	Intensive care bed occupied
61	Reproductive number
61	Positive rate
61	Number positive tests
62	New hospital admission
62	Intensive care bed occupied
62	Reproductive number
62	Positive rate
62	Number positive tests
63	New hospital admission
63	Intensive care bed occupied
63	Reproductive number
63	Positive rate
63	Number positive tests
64	New hospital admission
64	Intensive care bed occupied
64	Reproductive number
64	Positive rate
64	Number positive tests
65	New hospital admission
65	Intensive care bed occupied
65	Reproductive number
65	Positive rate
65	Number positive tests
66	New hospital admission
66	Intensive care bed occupied
66	Reproductive number
66	Positive rate
66	Number positive tests
67	New hospital admission
67	Intensive care bed occupied
67	Reproductive number
67	Positive rate
67	Number positive tests
68	New hospital admission
68	Intensive care bed occupied
68	Reproductive number
68	Positive rate
68	Number positive tests
69	New hospital admission
69	Intensive care bed occupied
69	Reproductive number
69	Positive rate
69	Number positive tests
70	New hospital admission
70	Intensive care bed occupied
70	Reproductive number
70	Positive rate
70	Number positive tests
71	New hospital admission
71	Intensive care bed occupied
71	Reproductive number
71	Positive rate
71	Number positive tests
72	New hospital admission
72	Intensive care bed occupied
72	Reproductive number
72	Positive rate
72	Number positive tests
73	New hospital admission
73	Intensive care bed occupied
73	Reproductive number
73	Positive rate
73	Number positive tests
74	New hospital admission
74	Intensive care bed occupied
74	Reproductive number
74	Positive rate
74	Number positive tests
75	New hospital admission
75	Intensive care bed occupied
75	Reproductive number
75	Positive rate
75	Number positive tests
76	New hospital admission
76	Intensive care bed occupied
76	Reproductive number
76	Positive rate
76	Number positive tests
77	New hospital admission
77	Intensive care bed occupied
77	Reproductive number
77	Positive rate
77	Number positive tests
78	New hospital admission
78	Intensive care bed occupied
78	Reproductive number
78	Positive rate
78	Number positive tests
79	New hospital admission
79	Intensive care bed occupied
79	Reproductive number
79	Positive rate
79	Number positive tests
80	New hospital admission
80	Intensive care bed occupied
80	Reproductive number
80	Positive rate
80	Number positive tests
81	New hospital admission
81	Intensive care bed occupied
81	Reproductive number
81	Positive rate
81	Number positive tests
82	New hospital admission
82	Intensive care bed occupied
82	Reproductive number
82	Positive rate
82	Number positive tests
83	New hospital admission
83	Intensive care bed occupied
83	Reproductive number
83	Positive rate
83	Number positive tests
84	New hospital admission
84	Intensive care bed occupied
84	Reproductive number
84	Positive rate
84	Number positive tests
85	New hospital admission
85	Intensive care bed occupied
85	Reproductive number
85	Positive rate
85	Number positive tests
86	New hospital admission
86	Intensive care bed occupied
86	Reproductive number
86	Positive rate
86	Number positive tests
87	New hospital admission
87	Intensive care bed occupied
87	Reproductive number
87	Positive rate
87	Number positive tests
88	New hospital admission
88	Intensive care bed occupied
88	Reproductive number
88	Positive rate
88	Number positive tests
89	New hospital admission
89	Intensive care bed occupied
89	Reproductive number
89	Positive rate
89	Number positive tests
90	New hospital admission
90	Intensive care bed occupied
90	Reproductive number
90	Positive rate
90	Number positive tests
91	New hospital admission
91	Intensive care bed occupied
91	Reproductive number
91	Positive rate
91	Number positive tests
92	New hospital admission
92	Intensive care bed occupied
92	Reproductive number
92	Positive rate
92	Number positive tests
93	New hospital admission
93	Intensive care bed occupied
93	Reproductive number
93	Positive rate
93	Number positive tests
94	New hospital admission
94	Intensive care bed occupied
94	Reproductive number
94	Positive rate
94	Number positive tests
95	New hospital admission
95	Intensive care bed occupied
95	Reproductive number
95	Positive rate
95	Number positive tests
971	New hospital admission
971	Intensive care bed occupied
971	Reproductive number
971	Positive rate
971	Number positive tests
972	New hospital admission
972	Intensive care bed occupied
972	Reproductive number
972	Positive rate
972	Number positive tests
973	New hospital admission
973	Intensive care bed occupied
973	Reproductive number
973	Positive rate
973	Number positive tests
974	New hospital admission
974	Intensive care bed occupied
974	Reproductive number
974	Positive rate
974	Number positive tests
976	New hospital admission
976	Intensive care bed occupied
976	Reproductive number
976	Positive rate
976	Number positive tests
[truncated: 6 more columns]
